# Supplementary material for: A First-Principles Study on the Multilayer Graphene Nanosheets Anode Performance for Boron-Ion Battery
Source: Nanomaterials (Basel). 2022 Apr 9;12(8):1280. doi: 10.3390/nano12081280 (PMC9030437; doi:10.3390/nano12081280)
Supplement: Supplementary file 1 [file nanomaterials-12-01280-s001.zip]

Archive with 1 entries (1 files):
- nanomaterials-1651607-supplementary.pdf
